# Supplementary material for: Role of Bacillus sp. TF-1 in the Degradation and Detoxification of Trifluralin
Source: Microorganisms. 2025 Feb 27;13(3):520. doi: 10.3390/microorganisms13030520 (PMC11945047; doi:10.3390/microorganisms13030520)
Supplement: Supplementary file 1 [file microorganisms-13-00520-s001.zip]

Archive with 9 entries (9 files):
- Figure S1.eps
- Figure S2.pdf
- Figure S3.eps
- Figure S4.eps
- Figure S5.tif
- Figure S6.tif
- Figure S7.tif
- Figure S8.tif
- Supplementary materials 2025-02-17.pdf
